# Supplementary material for: Photobiomodulation with a 660-Nanometer Light-Emitting Diode Promotes Cell Proliferation in Astrocyte Culture
Source: Cells. 2021 Jul 2;10(7):1664. doi: 10.3390/cells10071664 (PMC8307591; doi:10.3390/cells10071664)
Supplement: Supplementary file 1 [file cells-10-01664-s001.zip]

Archive with 1 entries (1 files):
- cells-1254032-supplementary.pdf
